# Supplementary material for: Lanthanide (Eu, Tb, La)-Doped ZnO Nanoparticles Synthesized Using Whey as an Eco-Friendly Chelating Agent
Source: Nanomaterials (Basel). 2022 Jun 30;12(13):2265. doi: 10.3390/nano12132265 (PMC9268008; doi:10.3390/nano12132265)
Supplement: Supplementary file 1 [file nanomaterials-12-02265-s001.zip]

Archive with 1 entries (1 files):
- nanomaterials-1747274-supplementary.pdf
